# Supplementary material for: Psychosocial Aspects of Cystic Fibrosis: A Mixed-Methods Systematic Review
Source: Healthcare (Basel). 2026 Jan 30;14(3):351. doi: 10.3390/healthcare14030351 (PMC12897212; doi:10.3390/healthcare14030351)
Supplement: Supplementary file 1 [file healthcare-14-00351-s001.zip]

Archive with 1 entries (1 files):
- healthcare-4121291-supplementary.pdf
